# Supplementary material for: Functional regression clustering with multiple functional gene expressions
Source: PLoS One. 2024 Nov 25;19(11):e0310991. doi: 10.1371/journal.pone.0310991 (PMC11588248; doi:10.1371/journal.pone.0310991)
Supplement: S1 Table — (TXT) [file pone.0310991.s010.txt]

	FRECL 	FPCA.oracle	 HDDC.C 	HDDC.B	 FunHDDC.C	 FunHDDC.B
K = 3, L2, n = 500, AR(1)	87.29 (2.021)	16.72 (1.579) 	7.12 (3.923) 	11.86 (4.276) 	14.75 (5.735)	15.97 (2.234)
K = 3, L2, n = 1000, AR(1)	93.25 (1.273)	17.82 (1.202)	12.96 (5.875) 	11.02 (3.634)	16.51 (5.133)	19.98 (1.386)
K = 3, L2, n = 500, i.i.d.	66.73 (4.884) 	5.29 (4.583)	18.74 (3.090)	18.98 (2.972)	0.43 (1.784)	0.31 (0.939)
K = 3, L2, n = 1000, i.i.d.	74.67 (1.551)	1.95 (2.615)	16.40 (1.965)	16.71 (2.142)	0.06 (0.190)	0.07 (0.190)
K = 3, L1, n = 500, AR(1)	87.47 (2.463)
K = 3, L1, n = 1000, AR(1)	93.15 (1.394)
