# Supplementary material for: Functional regression clustering with multiple functional gene expressions
Source: PLoS One. 2024 Nov 25;19(11):e0310991. doi: 10.1371/journal.pone.0310991 (PMC11588248; doi:10.1371/journal.pone.0310991)
Supplement: S2 Table — K = 3, L2 distance, n = 500, i.i.d. random error terms. (TXT) [file pone.0310991.s011.txt]

	Data	FRECL	FPCA.oracle	HDDC.C	HDDC.B	FunHDDC.C	FunHDDC.B
ARI	Y 	66.7 (4.884) 	5.3 (4.583) 	18.7 (3.090)	19.0 ( 2.972) 	0.4 (1.784) 	0.3 (0.939)
ARI	Y, X	66.7 (4.884) 	0.8 (0.294) 	0.5 (0.332) 	0.5 (0.332) 	0.6 (0.842) 	−0.0 (0.056)
Rand	Y, X	55.8 (0.166)	54.9 (0.921) 	55.6 (0.169) 	48.5 (7.600) 	34.0 (3.323)
TPR	Y, X 	34.5 (0.196)	36.5 (2.676) 	34.2 (0.257) 	55.7 (21.920) 	97.8 (9.986)
TNR	Y, X 	66.4 (0.237)	64.0 (2.634) 	66.3 (0.223) 	45.0 (22.256) 	2.2 (9.937)
