# Supplementary material for: Functional regression clustering with multiple functional gene expressions
Source: PLoS One. 2024 Nov 25;19(11):e0310991. doi: 10.1371/journal.pone.0310991 (PMC11588248; doi:10.1371/journal.pone.0310991)
Supplement: S3 Table — K = 3, L2 distance, n = 500, i.i.d. random error terms. (TXT) [file pone.0310991.s012.txt]

#K = 3, L2, n = 500, i.i.d.
2 	3 	4 	5 	6 	7
0.74(0.267)	0.77 (0.288)	0.78 (0.269)	0.76 (0.290)	0.76 (0.290)	0.76 (0.290)
