# Supplementary material for: Functional regression clustering with multiple functional gene expressions
Source: PLoS One. 2024 Nov 25;19(11):e0310991. doi: 10.1371/journal.pone.0310991 (PMC11588248; doi:10.1371/journal.pone.0310991)
Supplement: S4 Table — K = 3, L2, n = 500, 1000, AR(1). (TXT) [file pone.0310991.s013.txt]

	n	FRECL	FPCA.oracle	HDDC.C	HDDC.B	FunHDDC.C	FunHDDC.B
ARI	500	87.29 (2.021)	16.72 (1.579)	7.12 (3.923)	11.86 (4.276)	14.75 (5.735)	15.97 (2.234)
ARI	1000	93.25 (1.273)	17.82 (1.202)	12.96 (5.875)	11.02 (3.634)	16.51 (5.133)	19.98 (1.386)
RI	500	94.36 (0.897)	62.09 (0.796)	55.34 (3.760)	59.44 (2.587)	57.25 (4.796)	61.99 (1.397)
RI	1000	97.00 (0.565)	63.25 (0.516)	60.41 (2.675)	59.68 (2.290)	60.29 (3.378)	64.19 (0.678)
TPR	500	91.54 (1.341)	48.13 (1.296)	49.26 (7.609)	46.24 (3.042)	61.16 (8.035)	46.63 (1.011)
TPR	1000	95.50 (0.850)	46.21 (1.005)	45.43 (5.717)	43.41 (2.695)	54.56 (9.644)	47.75 ( 1.258)
TNR	500	95.76 (0.677)	69.02 (1.045)	58.36 (8.665)	66.00 (4.004)	55.31 (9.784)	69.63 (2.184)
TNR	1000	97.75 (0.423)	71.74 (0.438)	67.88 (3.446)	67.79 (3.766)	63.15 (7.873)	72.39 (0.961)
