# Supplementary material for: Functional regression clustering with multiple functional gene expressions
Source: PLoS One. 2024 Nov 25;19(11):e0310991. doi: 10.1371/journal.pone.0310991 (PMC11588248; doi:10.1371/journal.pone.0310991)
Supplement: S5 Table — The partitions from the alternative methods are calculated using Y, X. (TXT) [file pone.0310991.s014.txt]

	FRECL 	FPCA.o 	HDDC.C 	HDDC.B 	FunHDDC.C 	FunHDDC.B
FRECL 	1 	0.087 	0.020 	0.053 	0.015 	0.044
FPCA.o 		1.000 	0.028 	0.312 	0.029 	0.276
HDDC.C 			1.000 	0.047 	-0.019 	0.026
HDDC.B 				1.000 	0.019 	0.171
FunHDDC.C 				1.000 	0.008
FunHDDC.B 					1.000
