# Supplementary material for: Functional regression clustering with multiple functional gene expressions
Source: PLoS One. 2024 Nov 25;19(11):e0310991. doi: 10.1371/journal.pone.0310991 (PMC11588248; doi:10.1371/journal.pone.0310991)
Supplement: S6 Table — The partitions from the alternative methods are calculated using Y. (TXT) [file pone.0310991.s015.txt]

	FRECL	FPCA.o	HDDC.C	HDDC.B	FunHDDC.C	FunHDDC.B
FRECL	1 	0.187 	0.009 	0.031 	0.124 	0.175
FPCA.o 		1.000 	-0.005 	0.047 	0.236 	0.295
HDDC.C 			1.000 	0.004 	0.010 	0.010
HDDC.B 				1.000 	0.022 	0.011
FunHDDC.C 				1.000 	0.288
FunHDDC.B 					1.000
