# Supplementary material for: Functional regression clustering with multiple functional gene expressions
Source: PLoS One. 2024 Nov 25;19(11):e0310991. doi: 10.1371/journal.pone.0310991 (PMC11588248; doi:10.1371/journal.pone.0310991)
Supplement: S7 Table — Using all the variables Y, X in all methods. (TXT) [file pone.0310991.s016.txt]

	FRECL	FPCA.o 	HDDC.C 	HDDC.B 	FunHDDC.C 	FunHDDC.B
FRECL 	1 	0.071 	0.010 	0.060 	0.023 	0.042
FPCA.o 		1.000 	0.019 	0.463 	0.125 	0.259
HDDC.C 			1.000 	0.029 	0.020 	-0.002
HDDC.B 				1.000 	0.096 	0.180
FunHDDC.C 				1.000 	0.142
FunHDDC.B 					1.000
