# Supplementary material for: Functional regression clustering with multiple functional gene expressions
Source: PLoS One. 2024 Nov 25;19(11):e0310991. doi: 10.1371/journal.pone.0310991 (PMC11588248; doi:10.1371/journal.pone.0310991)
Supplement: S8 Table — Using Y in the alternative methods. (TXT) [file pone.0310991.s017.txt]

	FRECL 	FPCA.o 	HDDC.C 	HDDC.B 	FunHDDC.C 	FunHDDC.B
FRECL 	1 	0.199 	0.004 	0.125 	0.072 	0.158
FPCA.o 		1.000 	0.010 	0.211 	0.146 	0.251
HDDC.C 			1.000 	0.033 	0.008 	0.001
HDDC.B 				1.000 	0.100 	0.119
FunHDDC.C 				1.000 	0.174
FunHDDC.B 					1.000
